# Supplementary material for: CircMYO9A inhibits influenza A virus replication by dampening haemagglutinin cleavage via increasing SERPINE1/PAI-1 expression
Source: Emerg Microbes Infect. 2025 May 2;14(1):2502007. doi: 10.1080/22221751.2025.2502007 (PMC12093801; doi:10.1080/22221751.2025.2502007)
Supplement: TableS3.xlsx [file TEMI_A_2502007_SM1039.xlsx]

## Sheet: 71971745325140
Symbol	id	Description	KEGG_A_class	KEGG_B_class	Pathway	K_ID	GO Component	GO Function	GO Process	GeneCard database	3P-seq tags + 5	Total sites	8mer sites	7mer-m8 sites	7mer-A1 sites	6mer sites	Representative miRNA	Predicted occupancy (low miRNA)	Predicted occupancy (high miRNA)	Predicted occupancy (transfected miRNA)	Cumulative weighted context++ score	Total context++ score	Aggregate PCT
TRIM25	ENSG00000121060	tripartite motif containing 25 [Source:HGNC Symbol;Acc:HGNC:12932]	Human Diseases;Environmental Information Processing;Organismal Systems	Infectious diseases;Signal transduction;Immune system	ko05164//Influenza A;ko04064//NF-kappa B signaling pathway;ko04622//RIG-I-like receptor signaling pathway	K10652;K10652;K10652	GO:0005634//nucleus;GO:0005654//nucleoplasm;GO:0005737//cytoplasm;GO:0005829//cytosol;GO:0010494//cytoplasmic stress granule;GO:0016604//nuclear body	GO:0003713//transcription coactivator activity;GO:0003723//RNA binding;GO:0005515//protein binding;GO:0016740//transferase activity;GO:0016874//ligase activity;GO:0039552//RIG-I binding;GO:0045296//cadherin binding;GO:0046872//metal ion binding;GO:0061630//ubiquitin protein ligase activity	GO:0002376//immune system process;GO:0006511//ubiquitin-dependent protein catabolic process;GO:0006513//protein monoubiquitination;GO:0016032//viral process;GO:0016567//protein ubiquitination;GO:0019985//translesion synthesis;GO:0030433//ubiquitin-dependent ERAD pathway;GO:0032480//negative regulation of type I interferon production;GO:0032880//regulation of protein localization;GO:0033280//respo…	PMID:29321315；PMID:19454348；PMID:35736141；PMID:34445801	247	1	0	1	0	0	hsa-miR-6509-3p	0.0129	0.0896	0.4686	-0.07	-0.07	N/A
ANXA6	ENSG00000197043	annexin A6 [Source:HGNC Symbol;Acc:HGNC:544]	-	-	-	-	GO:0005737//cytoplasm;GO:0005739//mitochondrion;GO:0005765//lysosomal membrane;GO:0005925//focal adhesion;GO:0016020//membrane;GO:0031902//late endosome membrane;GO:0042470//melanosome;GO:0048471//perinuclear region of cytoplasm;GO:0062023//collagen-containing extracellular matrix;GO:0070062//extracellular exosome	GO:0001786//phosphatidylserine binding;GO:0005262//calcium channel activity;GO:0005509//calcium ion binding;GO:0005515//protein binding;GO:0005525//GTP binding;GO:0005544//calcium-dependent phospholipid binding;GO:0008289//lipid binding;GO:0015276//ligand-gated ion channel activity;GO:0015485//cholesterol binding;GO:0035374//chondroitin sulfate binding;GO:0042802//identical protein binding;GO:004…	GO:0001755//neural crest cell migration;GO:0001778//plasma membrane repair;GO:0003418//growth plate cartilage chondrocyte differentiation;GO:0006816//calcium ion transport;GO:0006937//regulation of muscle contraction;GO:0034220//ion transmembrane transport;GO:0051283//negative regulation of sequestering of calcium ion;GO:0051560//mitochondrial calcium ion homeostasis;GO:0070588//calcium ion trans…	PMID: 24194536；PMID: 22114333；PMID: 34673207	10462	1	0	1	0	0	hsa-miR-6509-3p	0.0049	0.0351	0.2193	-0.12	-0.12	N/A
MAVS	ENSG00000088888	mitochondrial antiviral signaling protein [Source:HGNC Symbol;Acc:HGNC:29233]	Human Diseases;Human Diseases;Organismal Systems;Human Diseases;Human Diseases;Human Diseases;Human Diseases;Organismal Systems;Organismal Systems	Infectious diseases;Infectious diseases;Immune system;Infectious diseases;Infectious diseases;Infectious diseases;Infectious diseases;Immune system;Immune system	ko05168//Herpes simplex infection;ko05169//Epstein-Barr virus infection;ko04621//NOD-like receptor signaling pathway;ko05164//Influenza A;ko05161//Hepatitis B;ko05160//Hepatitis C;ko05162//Measles;ko04622//RIG-I-like receptor signaling pathway;ko04623//Cytosolic DNA-sensing pathway	K12648;K12648;K12648;K12648;K12648;K12648;K12648;K12648;K12648	GO:0005739//mitochondrion;GO:0005741//mitochondrial outer membrane;GO:0005777//peroxisome;GO:0005778//peroxisomal membrane;GO:0016020//membrane;GO:0016021//integral component of membrane;GO:0031966//mitochondrial membrane	GO:0005515//protein binding;GO:0019901//protein kinase binding;GO:0035591//signaling adaptor activity;GO:0050700//CARD domain binding	GO:0001934//positive regulation of protein phosphorylation;GO:0002218//activation of innate immune response;GO:0002230//positive regulation of defense response to virus by host;GO:0002376//immune system process;GO:0002735//positive regulation of myeloid dendritic cell cytokine production;GO:0007165//signal transduction;GO:0016032//viral process;GO:0032480//negative regulation of type I interferon…	PMID:16125763；PMID:35171955；PMID:23087404；PMID:32386456	211	1	0	0	1	1	hsa-miR-6509-3p	0.0087	0.0618	0.3735	-0.07	-0.13	N/A
TRAF2	ENSG00000127191	TNF receptor associated factor 2 [Source:HGNC Symbol;Acc:HGNC:12032]	Human Diseases;Human Diseases;Human Diseases;Environmental Information Processing;Human Diseases;Human Diseases;Human Diseases;Human Diseases;Human Diseases;Human Diseases;Human Diseases;Human Diseases;Human Diseases;Organismal Systems;Environmental Information Processing;Genetic Information Processing;Cellular Processes;Human Diseases;Human Diseases;Cellular Processes;Organismal Systems;Human Di…	Infectious diseases;Cancers;Neurodegenerative diseases;Signal transduction;Neurodegenerative diseases;Infectious diseases;Infectious diseases;Infectious diseases;Infectious diseases;Infectious disease: viral;Infectious diseases;Cancers;Infectious diseases;Immune system;Signal transduction;Folding, sorting and degradation;Cell growth and death;Endocrine and metabolic diseases;Infectious diseases;C…	ko05168//Herpes simplex infection;ko05200//Pathways in cancer;ko05010//Alzheimer disease;ko04010//MAPK signaling pathway;ko05016//Huntington disease;ko05130//Pathogenic Escherichia coli infection;ko05169//Epstein-Barr virus infection;ko05131//Shigellosis;ko05163//Human cytomegalovirus infection;ko05170//Human immunodeficiency virus 1 infection;ko05132//Salmonella infection;ko05203//Viral carcinog…	K03173;K03173;K03173;K03173;K03173;K03173;K03173;K03173;K03173;K03173;K03173;K03173;K03173;K03173;K03173;K03173;K03173;K03173;K03173;K03173;K03173;K03173;K03173;K03173;K03173;K03173;K03173;K03173;K03173	GO:0000151//ubiquitin ligase complex;GO:0002947//tumor necrosis factor receptor superfamily complex;GO:0005654//nucleoplasm;GO:0005737//cytoplasm;GO:0005829//cytosol;GO:0005938//cell cortex;GO:0009898//cytoplasmic side of plasma membrane;GO:0012506//vesicle membrane;GO:0032991//protein-containing complex;GO:0035631//CD40 receptor complex;GO:0045121//membrane raft;GO:0097057//TRAF2-GSTP1 complex;G…	GO:0004842//ubiquitin-protein transferase activity;GO:0005164//tumor necrosis factor receptor binding;GO:0005174//CD40 receptor binding;GO:0005515//protein binding;GO:0008270//zinc ion binding;GO:0008289//lipid binding;GO:0016740//transferase activity;GO:0019899//enzyme binding;GO:0019901//protein kinase binding;GO:0019903//protein phosphatase binding;GO:0030674//protein binding, bridging;GO:0031…	GO:0002637//regulation of immunoglobulin production;GO:0002726//positive regulation of T cell cytokine production;GO:0006915//apoptotic process;GO:0006919//activation of cysteine-type endopeptidase activity involved in apoptotic process;GO:0007165//signal transduction;GO:0007249//I-kappaB kinase/NF-kappaB signaling;GO:0007250//activation of NF-kappaB-inducing kinase activity;GO:0010803//regulatio…	PMID: 33101257；	101	1	0	1	0	0	hsa-miR-6509-3p	0.0106	0.0739	0.3865	-0.13	-0.13	N/A
TRAF5	ENSG00000082512	TNF receptor associated factor 5 [Source:HGNC Symbol;Acc:HGNC:12035]	Human Diseases;Human Diseases;Human Diseases;Human Diseases;Human Diseases;Human Diseases;Human Diseases;Organismal Systems;Environmental Information Processing;Cellular Processes;Environmental Information Processing;Organismal Systems;Human Diseases	Infectious diseases;Cancers;Infectious diseases;Infectious diseases;Infectious diseases;Infectious disease: viral;Cancers;Immune system;Signal transduction;Cell growth and death;Signal transduction;Immune system;Cancers	ko05168//Herpes simplex infection;ko05200//Pathways in cancer;ko05169//Epstein-Barr virus infection;ko05131//Shigellosis;ko05163//Human cytomegalovirus infection;ko05170//Human immunodeficiency virus 1 infection;ko05203//Viral carcinogenesis;ko04621//NOD-like receptor signaling pathway;ko04064//NF-kappa B signaling pathway;ko04217//Necroptosis;ko04668//TNF signaling pathway;ko04657//IL-17 signali…	K09849;K09849;K09849;K09849;K09849;K09849;K09849;K09849;K09849;K09849;K09849;K09849;K09849	GO:0005737//cytoplasm;GO:0005813//centrosome;GO:0005829//cytosol;GO:0009898//cytoplasmic side of plasma membrane;GO:0035631//CD40 receptor complex	GO:0004842//ubiquitin-protein transferase activity;GO:0005164//tumor necrosis factor receptor binding;GO:0005515//protein binding;GO:0008270//zinc ion binding;GO:0031625//ubiquitin protein ligase binding;GO:0031996//thioesterase binding;GO:0042802//identical protein binding;GO:0046872//metal ion binding	GO:0006915//apoptotic process;GO:0007165//signal transduction;GO:0008284//positive regulation of cell proliferation;GO:0023019//signal transduction involved in regulation of gene expression;GO:0033209//tumor necrosis factor-mediated signaling pathway;GO:0042981//regulation of apoptotic process;GO:0043122//regulation of I-kappaB kinase/NF-kappaB signaling;GO:0043123//positive regulation of I-kappa…	PMID:31666375；PMID:9162022	250	1	1	0	0	0	hsa-miR-6509-3p	0.0165	0.1123	0.5422	-0.12	-0.14	N/A
DNAJB1	ENSG00000132002	DnaJ heat shock protein family (Hsp40) member B1 [Source:HGNC Symbol;Acc:HGNC:5270]	Human Diseases;Genetic Information Processing	Infectious diseases;Folding, sorting and degradation	ko05164//Influenza A;ko04141//Protein processing in endoplasmic reticulum	K09507;K09507	GO:0005634//nucleus;GO:0005654//nucleoplasm;GO:0005730//nucleolus;GO:0005737//cytoplasm;GO:0005829//cytosol;GO:0014069//postsynaptic density;GO:0043025//neuronal cell body;GO:0043197//dendritic spine;GO:0061827//sperm head;GO:0070062//extracellular exosome;GO:0098794//postsynapse;GO:0098978//glutamatergic synapse	GO:0001671//ATPase activator activity;GO:0003714//transcription corepressor activity;GO:0005515//protein binding;GO:0030544//Hsp70 protein binding;GO:0044183//protein binding involved in protein folding;GO:0045296//cadherin binding;GO:0051082//unfolded protein binding;GO:0051087//chaperone binding;GO:0051117//ATPase binding	GO:0000122//negative regulation of transcription by RNA polymerase II;GO:0006457//protein folding;GO:0006986//response to unfolded protein;GO:0030900//forebrain development;GO:0032781//positive regulation of ATPase activity;GO:0051085//chaperone cofactor-dependent protein refolding;GO:0090084//negative regulation of inclusion body assembly;GO:0097201//negative regulation of transcription from RNA…	PMID:9920933；PMID:26750153；PMID:21698289	29	1	0	0	1	0	hsa-miR-6509-3p	0.0014	0.0104	0.0744	0	-0.18	N/A
TBK1	ENSG00000183735	TANK binding kinase 1 [Source:HGNC Symbol;Acc:HGNC:11584]	Human Diseases;Human Diseases;Human Diseases;Human Diseases;Environmental Information Processing;Human Diseases;Human Diseases;Human Diseases;Organismal Systems;Human Diseases;Human Diseases;Human Diseases;Human Diseases;Cellular Processes;Human Diseases;Organismal Systems;Organismal Systems;Organismal Systems;Cellular Processes;Organismal Systems	Infectious diseases;Infectious diseases;Infectious diseases;Infectious diseases;Signal transduction;Infectious diseases;Infectious disease: viral;Infectious diseases;Immune system;Infectious diseases;Infectious diseases;Infectious diseases;Infectious diseases;Transport and catabolism;Infectious disease: bacterial;Immune system;Immune system;Immune system;Transport and catabolism;Immune system	ko05168//Herpes simplex infection;ko05165//Human papillomavirus infection;ko05169//Epstein-Barr virus infection;ko05131//Shigellosis;ko04014//Ras signaling pathway;ko05163//Human cytomegalovirus infection;ko05170//Human immunodeficiency virus 1 infection;ko05167//Kaposi sarcoma-associated herpesvirus infection;ko04621//NOD-like receptor signaling pathway;ko05164//Influenza A;ko05161//Hepatitis B;…	K05410;K05410;K05410;K05410;K05410;K05410;K05410;K05410;K05410;K05410;K05410;K05410;K05410;K05410;K05410;K05410;K05410;K05410;K05410;K05410	GO:0005654//nucleoplasm;GO:0005737//cytoplasm;GO:0005829//cytosol;GO:0043231//intracellular membrane-bounded organelle	GO:0000166//nucleotide binding;GO:0003676//nucleic acid binding;GO:0004672//protein kinase activity;GO:0004674//protein serine/threonine kinase activity;GO:0005515//protein binding;GO:0005524//ATP binding;GO:0016301//kinase activity;GO:0016740//transferase activity;GO:0019903//protein phosphatase binding;GO:0042802//identical protein binding;GO:0051219//phosphoprotein binding	GO:0002218//activation of innate immune response;GO:0002376//immune system process;GO:0006468//protein phosphorylation;GO:0006954//inflammatory response;GO:0007249//I-kappaB kinase/NF-kappaB signaling;GO:0009615//response to virus;GO:0010468//regulation of gene expression;GO:0010629//negative regulation of gene expression;GO:0016032//viral process;GO:0016239//positive regulation of macroautophagy…	PMID: 36056146	54	1	0	0	1	0	hsa-miR-6509-3p	0.0108	0.0782	0.5033	-0.2	-0.2	N/A
ZDHHC5	ENSG00000156599	zinc finger DHHC-type palmitoyltransferase 5 [Source:HGNC Symbol;Acc:HGNC:18472]	-	-	-	-	GO:0005886//plasma membrane;GO:0016020//membrane;GO:0016021//integral component of membrane;GO:0030425//dendrite;GO:0045335//phagocytic vesicle	GO:0005515//protein binding;GO:0016409//palmitoyltransferase activity;GO:0016740//transferase activity;GO:0016746//transferase activity, transferring acyl groups;GO:0019706//protein-cysteine S-palmitoyltransferase activity	GO:0018215//protein phosphopantetheinylation;GO:0018345//protein palmitoylation;GO:1903078//positive regulation of protein localization to plasma membrane;GO:1905171//positive regulation of protein localization to phagocytic vesicle	PMID: 38569033	1505	1	0	1	0	0	hsa-miR-6509-3p	0.0126	0.089	0.4943	-0.21	-0.21	N/A
HNRNPA1	ENSG00000135486	heterogeneous nuclear ribonucleoprotein A1 [Source:HGNC Symbol;Acc:HGNC:5031]	Genetic Information Processing	Transcription	ko03040//Spliceosome	K12741	GO:0005634//nucleus;GO:0005654//nucleoplasm;GO:0005681//spliceosomal complex;GO:0005737//cytoplasm;GO:0016020//membrane;GO:0070062//extracellular exosome;GO:0071013//catalytic step 2 spliceosome;GO:1990904//ribonucleoprotein complex	GO:0003676//nucleic acid binding;GO:0003697//single-stranded DNA binding;GO:0003723//RNA binding;GO:0003727//single-stranded RNA binding;GO:0005515//protein binding;GO:0019904//protein domain specific binding;GO:0035198//miRNA binding;GO:0036002//pre-mRNA binding;GO:0042802//identical protein binding;GO:0061752//telomeric repeat-containing RNA binding;GO:0098505//G-rich strand telomeric DNA bindi…	GO:0000381//regulation of alternative mRNA splicing, via spliceosome;GO:0000398//mRNA splicing, via spliceosome;GO:0006397//mRNA processing;GO:0006405//RNA export from nucleus;GO:0008380//RNA splicing;GO:0008543//fibroblast growth factor receptor signaling pathway;GO:0016032//viral process;GO:0016070//RNA metabolic process;GO:0032211//negative regulation of telomere maintenance via telomerase;GO:…	PMID: 35215793;PMID: 36861818；PMID: 10970862；PMID: 34002013	2079	1	0	1	0	0	hsa-miR-6509-3p	0.0183	0.1268	0.6711	-0.24	-0.25	N/A
SERPINE1	ENSG00000106366	serpin family E member 1 [Source:HGNC Symbol;Acc:HGNC:8583]	Cellular Processes;Environmental Information Processing;Environmental Information Processing;Environmental Information Processing;Human Diseases;Human Diseases;Organismal Systems;Cellular Processes	Cell growth and death;Signal transduction;Signal transduction;Signal transduction;Infectious diseases;Endocrine and metabolic diseases;Immune system;Cell growth and death	ko04218//Cellular senescence;ko04390//Hippo signaling pathway;ko04371//Apelin signaling pathway;ko04066//HIF-1 signaling pathway;ko05142//Chagas disease (American trypanosomiasis);ko04933//AGE-RAGE signaling pathway in diabetic complications;ko04610//Complement and coagulation cascades;ko04115//p53 signaling pathway	K03982;K03982;K03982;K03982;K03982;K03982;K03982;K03982	GO:0005576//extracellular region;GO:0005615//extracellular space;GO:0005886//plasma membrane;GO:0031093//platelet alpha granule lumen;GO:0062023//collagen-containing extracellular matrix;GO:0070062//extracellular exosome	GO:0002020//protease binding;GO:0004867//serine-type endopeptidase inhibitor activity;GO:0005102//signaling receptor binding;GO:0005515//protein binding;GO:0030414//peptidase inhibitor activity	GO:0001525//angiogenesis;GO:0002576//platelet degranulation;GO:0007623//circadian rhythm;GO:0010466//negative regulation of peptidase activity;GO:0010469//regulation of signaling receptor activity;GO:0010757//negative regulation of plasminogen activation;GO:0010951//negative regulation of endopeptidase activity;GO:0014912//negative regulation of smooth muscle cell migration;GO:0030194//positive r…	PMID:25932922；PMID:25679759；	1508	2	1	1	0	0	hsa-miR-6509-3p	0.0134	0.0931	0.4853	-0.28	-0.43	N/A
HK2	ENSG00000159399	hexokinase 2 [Source:HGNC Symbol;Acc:HGNC:4923]	Metabolism;Human Diseases;Organismal Systems;Metabolism;Environmental Information Processing;Human Diseases;Metabolism;Metabolism;Human Diseases;Organismal Systems;Metabolism;Metabolism;Metabolism;Metabolism	Global and overview maps;Infectious diseases;Endocrine system;Global and overview maps;Signal transduction;Cancers;Carbohydrate metabolism;Carbohydrate metabolism;Endocrine and metabolic diseases;Digestive system;Carbohydrate metabolism;Carbohydrate metabolism;Carbohydrate metabolism;Biosynthesis of other secondary metabolites	ko01100//Metabolic pathways;ko05131//Shigellosis;ko04910//Insulin signaling pathway;ko01200//Carbon metabolism;ko04066//HIF-1 signaling pathway;ko05230//Central carbon metabolism in cancer;ko00010//Glycolysis / Gluconeogenesis;ko00520//Amino sugar and nucleotide sugar metabolism;ko04930//Type II diabetes mellitus;ko04973//Carbohydrate digestion and absorption;ko00500//Starch and sucrose metabolis…	K00844;K00844;K00844;K00844;K00844;K00844;K00844;K00844;K00844;K00844;K00844;K00844;K00844;K00844	GO:0005737//cytoplasm;GO:0005739//mitochondrion;GO:0005741//mitochondrial outer membrane;GO:0005813//centrosome;GO:0005829//cytosol;GO:0005886//plasma membrane;GO:0016020//membrane;GO:0016529//sarcoplasmic reticulum;GO:0043231//intracellular membrane-bounded organelle	GO:0000166//nucleotide binding;GO:0003824//catalytic activity;GO:0004340//glucokinase activity;GO:0004396//hexokinase activity;GO:0005515//protein binding;GO:0005524//ATP binding;GO:0005536//glucose binding;GO:0008865//fructokinase activity;GO:0016301//kinase activity;GO:0016740//transferase activity;GO:0016773//phosphotransferase activity, alcohol group as acceptor;GO:0019158//mannokinase activi…	GO:0001666//response to hypoxia;GO:0001678//cellular glucose homeostasis;GO:0002931//response to ischemia;GO:0005975//carbohydrate metabolic process;GO:0006002//fructose 6-phosphate metabolic process;GO:0006006//glucose metabolic process;GO:0006096//glycolytic process;GO:0007595//lactation;GO:0008152//metabolic process;GO:0008637//apoptotic mitochondrial changes;GO:0016310//phosphorylation;GO:001…	PMID: 34519916；	5	3	0	2	1	0	hsa-miR-6509-3p	0.0522	0.3566	1.7537	-0.45	-0.45	N/A
SERINC1	ENSG00000111897	serine incorporator 1 [Source:HGNC Symbol;Acc:HGNC:13464]	-	-	-	-	GO:0005783//endoplasmic reticulum;GO:0005789//endoplasmic reticulum membrane;GO:0005886//plasma membrane;GO:0016020//membrane;GO:0016021//integral component of membrane	GO:0005515//protein binding;GO:0019899//enzyme binding;GO:0030674//protein binding, bridging	GO:0006629//lipid metabolic process;GO:0006658//phosphatidylserine metabolic process;GO:0006665//sphingolipid metabolic process;GO:0008654//phospholipid biosynthetic process;GO:0044091//membrane biogenesis;GO:1904219//positive regulation of CDP-diacylglycerol-serine O-phosphatidyltransferase activity;GO:1904222//positive regulation of serine C-palmitoyltransferase activity	PMID: 35433679	2408	3	1	1	1	3	hsa-miR-6509-3p	0.0524	0.308	1.0173	-0.33	-0.59	N/A
