# Supplementary material for: CircMYO9A inhibits influenza A virus replication by dampening haemagglutinin cleavage via increasing SERPINE1/PAI-1 expression
Source: Emerg Microbes Infect. 2025 May 2;14(1):2502007. doi: 10.1080/22221751.2025.2502007 (PMC12093801; doi:10.1080/22221751.2025.2502007)
Supplement: TableS2.xlsx [file TEMI_A_2502007_SM1037.xlsx]

## Sheet: Figure 5A
Figure 5A
				Relative circMYO9A enrichment
				IGg			Ago2-flag
	n=technical replicates			n1	n2	n3	n1	n2	n3
			Lane 1	1.27162	0.899171	0.874583	3.40267	4.87927	3.72352
	Sample ID		CT	ΔCt =Ct -(Ct [Input]-Log2(Input Dilution Factor))	Average（ΔCt）	ΔΔCt	Fold enrichment = 2(-ΔΔCt [RIP/IgG])
	10%input	n1	24.9
		n2	25.29
		n3	25.05
	IGg	n1	32.88	11.3019	11.6486	-0.346667	1.27162
		n2	33.77	11.8019	11.6486	0.153333	0.899171
		n3	33.57	11.8419	11.6486	0.193333	0.874583
	Ago2-flag	n1	31.46	9.88193		-1.76667	3.40267
		n2	31.33	9.36193		-2.28667	4.87927
		n3	31.48	9.75193		-1.89667	3.72352

## Sheet: Figure 6A
Figure 6A
			Relative circMYO9A enrichment
			NC			bio-6509
	n=technical replicates		n1	n2	n3	n1	n2	n3
		Lane 1	1.12766	0.948246	0.935191	9.53566	10.8779	10.4348
	Sample ID	CT		ΔCt =Ct -(Ct [Input]-Log2(Input Dilution Factor))	Average（ΔCt）	ΔΔCt	Fold enrichment = 2(-ΔΔCt [bio6509/NC])
	10%input	21.44
		21.28
		21.11
	NC-Probe	28.76		10.6419	10.8153	-0.173333	1.12766
		28.85		10.8919	10.8153	0.0766667	0.948246
		28.7		10.9119	10.8153	0.0966667	0.935191
	bio-6509	25.68		7.56193		-3.25333	9.53566
		25.33		7.37193		-3.44333	10.8779
		25.22		7.43193		-3.38333	10.4348
